# Supplementary material for: A new lineage of segmented RNA viruses infecting animals
Source: Virus Evol. 2020 Jan 17;6(1):vez061. doi: 10.1093/ve/vez061 (PMC6966834; doi:10.1093/ve/vez061)
Supplement: vez061_Supplementary_Data [file vez061_supplementary_data.zip]

Archive with 6 entries (6 files):
- Supplementary_FigureS2.pdf
- Supplementary_FigureS3.pdf
- SupplementaryFile_Legends.docx
- Supporting_File_S1_Virus_Details.xlsx
- Supporting_File_S2_Standedness.xlsx
- Supplementary_FigureS1.pdf
